# Supplementary material for: Characterization of the Fatty Acyl-CoA Reductase (FAR) Gene Family and Its Response to Abiotic Stress in Rice (Oryza sativa L.)
Source: Plants (Basel). 2024 Apr 1;13(7):1010. doi: 10.3390/plants13071010 (PMC11013768; doi:10.3390/plants13071010)
Supplement: Supplementary file 1 [file plants-13-01010-s001.zip › Supplementary Tables.xlsx]

## Sheet: Table 1
Supplementary Table S1. Primers used for qRT-PCR.
Primer name	Forward primer(5'-3')	Reverse primer(5'-3')	Gene ID
qRT-OsFAR1	TGGCGCTACTTCCTGGAGAA	CGATGGTGCGGAAGAAGTAG	LOC_Os09g39410
qRT-OsFAR2	ACCAGCCCTACACCTTCTACG	CGTTGGTGATGTAGTCCGTCC	LOC_Os03g07140
qRT-OsFAR3	CTGTTTGCCCCGTATGTCTTC	GCCTTCTGGTCATTGGCATACT	LOC_Os04g28620
qRT-OsFAR4	AGAAGCCGAGGGTTGGGAA	TTAGAGTAGAGGCGGGAGAAGA	LOC_Os08g44360
qRT-OsFAR5	GGCAGCCATAAACAGTCAGTG	ATTGCCTTCCCATCTTTACTTGT	LOC_Os04g28520
qRT-OsFAR6	TCGCAGATACCATTCGTCGG	GCCACGGCAACAGTAAAATC	LOC_Os07g23340
qRT-OsFAR7	ATTCGCCCAAGTATTGTATCCAG	CCAACATCGCATTCACCACC	LOC_Os07g30600
qRT-OsFAR8	CCTTCGGCTGGTGAACATTG	TTTGAACAAGGTGTAGGGCG	LOC_Os08g20200
OsUBQ5	CTCGCCGACTACAACATCCA	TCTTGGGCTTGGTGTACGTCTT	LOC_Os01g22490

## Sheet: Table 2
Supplementary Table S2. Secondary structure of OsFAR proteins.
Gene Name	Percentage（%）				Distribution of Secondary Structure Elements
	Alpha helix	Extended helix	Random coil	Extended strand
OsFAR1	49.31	4.95	31.09	14.65
OsFAR2	42.43	5.26	37.83	14.47
OsFAR3	48.5	4.01	32.06	15.43
OsFAR4	44.2	5.3	34.18	16.31
OsFAR5	48.09	4.43	31.99	15.49
OsFAR6	47.94	4.12	31.48	16.46
OsFAR7	47.37	4.63	33.05	14.95
OsFAR8	47.18	4.44	32.86	15.52

## Sheet: Table 3
Supplementary Table S3. Ka/Ks rations of repeating gene pairs within and between OsFAR species.
Gene 1	Gene 2	Ka	Ks	Ka/Ks	Species
OsFAR2	BRADI_1g73877v3	0.126083	0.593679	0.212376	B.distachyon
OsFAR1	BRADI_3g42780v3	0.255481	0.834076	0.306305
OsFAR4	BRADI_3g42780v3	0.19508	0.689161	0.283069
OsFAR1	BRADI_4g38460v3	0.21756	0.723117	0.300863
OsFAR4	BRADI_4g38460v3	0.263759	0.906022	0.291118
OsFAR1	HORVU.MOREX.r3.4HG0332390	0.245395	0.808147	0.303652	H.vulgare
OsFAR2	HORVU.MOREX.r3.4HG0403060	0.117148	0.65643	0.178462
OsFAR4	HORVU.MOREX.r3.7HG0689150	0.176647	0.682052	0.258993
OsFAR4	OsFAR1	0.242365	0.544407	0.445191	O.sativa
OsFAR4	Solyc09g009565.1.1	0.588337	NaN*	NaN*	S. lycopersicum
*High sequence divergence

## Sheet: Table 4
Supplementary Table S4. The GO annotation and enrichment results of OsFARs.
gene name	Description		Biological process			Molecular function			Cellular component
	Estimated PPV, description		Estimated PPV, GO-id, description			Estimated PPV, GO-i d, description			Estimated PPV, GO-id, description
OsFAR1	0.63	Fatty acyl-CoA reductase	0.57	GO:0010345	suberin biosynthetic process	0.83	GO:0080019	alcohol-forming very long-chain fatty acyl-CoA reductase activity	0.41	GO:0043231	intracellular membrane-bounded organelle
			0.48	GO:0006637	acyl-CoA metabolic process	0.77	GO:0102965	alcohol-forming long-chain fatty acyl-CoA reductase activity	0.38	GO:0016020	membrane
OsFAR2	0.61	Fatty acyl-CoA reductase	0.62	GO:0006629	lipid metabolic process	0.83	GO:0080019	alcohol-forming very long-chain fatty acyl-CoA reductase activity	0.48	GO:0009507	chloroplast
			0.61	GO:0010584	pollen exine formation	0.77	GO:0102965	alcohol-forming long-chain fatty acyl-CoA reductase activity
			0.56	GO:0010345	suberin biosynthetic process
			0.48	GO:0035383	thioester metabolic process
			0.47	GO:0033865	nucleoside bisphosphate metabolic process
			0.44	GO:0009150	purine ribonucleotide metabolic process
			0.43	GO:0009556	microsporogenesis
			0.41	GO:0043603	amide metabolic process
			0.41	GO:0009635	response to herbicide
			0.39	GO:0046165	alcohol biosynthetic process
			0.62	GO:0006629	lipid metabolic process
OsFAR3	0.62	Fatty acyl-CoA reductase	0.59	GO:0010345	suberin biosynthetic process	0.83	GO:0080019	alcohol-forming very long-chain fatty acyl-CoA reductase activity	0.42	GO:0043231	intracellular membrane-bounded organelle
			0.5	GO:0006637	acyl-CoA metabolic process	0.78	GO:0102965	alcohol-forming long-chain fatty acyl-CoA reductase activity	0.35	GO:0016020	membrane
			0.6	GO:0006629	lipid metabolic process
OsFAR4	0.63	Fatty acyl-CoA reductase	0.58	GO:0010345	suberin biosynthetic process	0.83	GO:0080019	alcohol-forming very long-chain fatty acyl-CoA reductase activity	0.41	GO:0043231	intracellular membrane-bounded organelle
			0.49	GO:0006637	acyl-CoA metabolic process	0.79	GO:0102965	alcohol-forming long-chain fatty acyl-CoA reductase activity	0.36	GO:0016020	membrane
			0.62	GO:0006629	lipid metabolic process
OsFAR5	0.61	Fatty acyl-CoA reductase	0.6	GO:0010345	suberin biosynthetic process	0.83	GO:0080019	alcohol-forming very long-chain fatty acyl-CoA reductase activity	0.42	GO:0043231	intracellular membrane-bounded organelle
			0.51	GO:0006637	acyl-CoA metabolic process	0.79	GO:0102965	alcohol-forming long-chain fatty acyl-CoA reductase activity	0.35	GO:0016020	membrane
			0.62	GO:0006629	lipid metabolic process
OsFAR6	0.41	Fatty acyl-CoA reductase	0.62	GO:0006629	lipid metabolic process	0.83	GO:0080019	alcohol-forming very long-chain fatty acyl-CoA reductase activity
						0.83	GO:0102965	alcohol-forming long-chain fatty acyl-CoA reductase activity
OsFAR7	0.63	Fatty acyl-CoA reductase	0.51	GO:0010345	suberin biosynthetic process	0.83	GO:0080019	alcohol-forming very long-chain fatty acyl-CoA reductase activity	0.39	GO:0043231	intracellular membrane-bounded organelle
			0.45	GO:0006637	acyl-CoA metabolic process	0.77	GO:0102965	alcohol-forming long-chain fatty acyl-CoA reductase activity	0.34	GO:0016020	membrane
			0.62	GO:0006629	lipid metabolic process
OsFAR8	0.63	Fatty acyl-CoA reductase	0.59	GO:0010345	suberin biosynthetic process	0.83	GO:0080019	alcohol-forming very long-chain fatty acyl-CoA reductase activity	0.42	GO:0043231	intracellular membrane-bounded organelle
			0.5	GO:0006637	acyl-CoA metabolic process	0.77	GO:0102965	alcohol-forming long-chain fatty acyl-CoA reductase activity
			0.62	GO:0006629	lipid metabolic process

## Sheet: Table 5
Supplementary Table S5.Predicted miRNA targeting OsFARs mRNAs.
miRNA_Acc.	Target_Acc.	Expectation	Target_start	Target_end	miRNA_aligned_fragment	Inhibition
osa-miR1432-3p	OsFAR1	4.5	731	751	CAGGUGUCAUCUCCCCUGAAC	Cleavage
osa-miR171e-5p	OsFAR1	5	603	623	UGUUGGCUCGGCUCACUCAGA	Translation
osa-miR1858a	OsFAR1	4	1245	1265	GAGAGGAGGACGGAGUGGGGC	Translation
osa-miR1858b	OsFAR1	4	1245	1265	GAGAGGAGGACGGAGUGGGGC	Translation
osa-miR2098-5p	OsFAR1	4.5	771	790	UCCCGUGGAGGCAGCCGAUG	Cleavage
osa-miR2103	OsFAR1	5	535	556	UUUCCCUCUCCGUGCGCGCUCG	Cleavage
osa-miR3979-5p	OsFAR1	4	537	556	UCUCUCUCUCCCUUGAAGGC	Cleavage
osa-miR414	OsFAR1	4.5	413	433	UCAUCCUCAUCAUCAUCGUCC	Cleavage
osa-miR414	OsFAR1	5	974	994	UCAUCCUCAUCAUCAUCGUCC	Cleavage
osa-miR5074	OsFAR1	4.5	1189	1209	GAAGGCCACCGUCGGGAUCGC	Cleavage
osa-miR5075	OsFAR1	5	978	998	UUCUCCGUCGCCGCCGUCCGC	Cleavage
osa-miR5809	OsFAR1	5	757	776	UCGUCGCCGGCGACCACAGC	Cleavage
osa-miR5816	OsFAR1	4.5	1281	1304	UAGGAGUGUUUGUAGGAGCGCCAC	Cleavage
osa-miR5821	OsFAR1	5	1166	1186	UGGACGGAGCGAUGGUGGGCG	Cleavage
osa-miR1437b-3p	OsFAR2	4	537	560	GUGCUGGCGAGCUCCGGUGCCGCA	Cleavage
osa-miR1437b-3p	OsFAR2	5	1794	1817	GUGCUGGCGAGCUCCGGUGCCGCA	Cleavage
osa-miR166k-5p	OsFAR2	5	840	860	GGUUUGUUGUCUGGCUCGAGG	Cleavage
osa-miR1848	OsFAR2	4	1226	1246	CCUCGCCGGCGCGCGCGUGCA	Cleavage
osa-miR2275d	OsFAR2	4.5	1641	1662	CUUGUUUUUCUCCAAUAUCUCA	Cleavage
osa-miR444d.3	OsFAR2	4.5	444	464	UUGUGGCUUUCUUGCAAGUUG	Cleavage
osa-miR5075	OsFAR2	3	213	233	UUCUCCGUCGCCGCCGUCCGC	Cleavage
osa-miR5075	OsFAR2	3	1251	1271	UUCUCCGUCGCCGCCGUCCGC	Cleavage
osa-miR5075	OsFAR2	5	1486	1506	UUCUCCGUCGCCGCCGUCCGC	Cleavage
osa-miR5144-5p	OsFAR2	5	808	827	UUCUUGUGCUGCUGAAGAGAC	Cleavage
osa-miR5489	OsFAR2	3	1041	1061	CAGGUGUUCUCGAUGGCUUCC	Cleavage
osa-miR5543	OsFAR2	5	1009	1029	UAUGAAUGGUAUAUUUUCUUG	Cleavage
osa-miR5793	OsFAR2	4.5	166	186	CGAGGACGAGAUACAGUGCAG	Cleavage
osa-miR167a-3p	OsFAR3	5	270	291	AUCAUGCAUGACAGCCUCAUUU	Translation
osa-miR1437b-3p	OsFAR4	4.5	669	692	GUGCUGGCGAGCUCCGGUGCCGCA	Cleavage
osa-miR167d-3p	OsFAR4	5	210	231	GAUCAUGCUGUGCAGUUUCAUC	Translation
osa-miR167e-3p	OsFAR4	5	114	134	AGAUCAUGUUGCAGCUUCACU	Cleavage
osa-miR167i-3p	OsFAR4	5	114	134	AGAUCAUGUUGCAGCUUCACU	Cleavage
osa-miR2102-3p	OsFAR4	4.5	792	813	CAUGGUGCCGGUUCCGGUGGCG	Cleavage
osa-miR2275d	OsFAR4	4.5	1401	1422	CUUGUUUUUCUCCAAUAUCUCA	Cleavage
osa-miR5075	OsFAR4	5	993	1013	UUCUCCGUCGCCGCCGUCCGC	Cleavage
osa-miR5533	OsFAR4	5	1	19	CUUUGCCAGAAGCCCUCAU	Cleavage
osa-miR5833	OsFAR4	5	1017	1037	UCCUCCUCGGGCUCAUCGGGC	Translation
osa-miR7694-5p	OsFAR5	5	213	236	AACCUAGUACUGGAUUAGUCACCA	Cleavage
osa-miR1432-3p	OsFAR6	4.5	494	514	CAGGUGUCAUCUCCCCUGAAC	Cleavage
osa-miR1862d	OsFAR6	3	336	359	ACUAGGUUUGUUUAUUUUGGGACG	Cleavage
osa-miR1862e	OsFAR6	4	335	358	CUAGAUUUGUUUAUUUUGGGACGG	Translation
osa-miR1865-3p	OsFAR6	5	693	716	CGAAGAAUCGCAGUCACUAGUUGU	Cleavage
osa-miR2096-3p	OsFAR6	4.5	57	77	CCUGAGGGGAAAUCGGCGGGA	Cleavage
osa-miR5500	OsFAR6	4.5	59	80	AUCACUGAUGAAAUCUUGCGGC	Cleavage
osa-miR6248	OsFAR6	5	721	741	UAUUUGAGGAUGGAGGUAGUA	Cleavage
osa-miR1428a-5p	OsFAR7	5	426	446	CGUUUUGCAAAUUCGCAGGCC	Cleavage
osa-miR1847.1	OsFAR7	5	1285	1305	UGCAGUUUGCAGUUGUGGCAC	Cleavage
osa-miR1859	OsFAR7	4.5	174	194	UUUCCUAUGACGUCCAUUCCAA	Cleavage
osa-miR444d.3	OsFAR7	5	207	227	UUGUGGCUUUCUUGCAAGUUG	Cleavage
osa-miR5500	OsFAR7	5	831	852	AUCACUGAUGAAAUCUUGCGGC	Cleavage
osa-miR5523	OsFAR7	4.5	454	475	UGAGGAGGAACAUAUUUACUAG	Cleavage
osa-miR5543	OsFAR7	5	549	569	UAUGAAUGGUAUAUUUUCUUG	Cleavage
osa-miR1428a-5p	OsFAR8	4.5	438	458	CGUUUUGCAAAUUCGCAGGCC	Cleavage
osa-miR169i-5p.2	OsFAR8	5	46	67	UGGUGAUAAGGGUGUAGCUCUG	Cleavage
osa-miR1862f	OsFAR8	5	340	359	AUGAGGUUGGUUUAUUUUGG	Cleavage
osa-miR1862g	OsFAR8	5	340	359	AUGAGGUUGGUUUAUUUUGG	Cleavage
osa-miR2118d	OsFAR8	5	836	857	UUCCUGAUGCCUCCCAUGCCUA	Cleavage
osa-miR2118f	OsFAR8	4.5	836	857	UUCCUGAUGCCUCCCAUUCCUA	Cleavage
osa-miR2118h	OsFAR8	5	836	857	UUCCUGAUGCCUCUCAUUCCUA	Cleavage
osa-miR2118j	OsFAR8	4.5	836	857	UUCCUGAUGCCUCCCAUUCCUA	Cleavage
osa-miR2118k	OsFAR8	5	836	857	UUCCUGAUGCCUCUCAUUCCUA	Cleavage
osa-miR2118m	OsFAR8	4.5	836	857	UUCCUGAUGCCUCCCAUUCCUA	Cleavage
osa-miR413	OsFAR8	5	506	526	CUAGUUUCACUUGUUCUGCAC	Cleavage
osa-miR414	OsFAR8	5	959	979	UCAUCCUCAUCAUCAUCGUCC	Cleavage
osa-miR5832	OsFAR8	4.5	1071	1091	UUGGCGGAGCGGUUGCUGUCA	Translation

## Sheet: Table 6
Supplementary Table S6. Motif sequences of FARs in rice.
No.	Motif sequence	Sites	Width	Domain
1	DIIVNGAATTNFYERYDVALATNVLGVKHLCQFAKKCANLKMFLHVSTAY	8	50	PF07993
2	DPLPGWIEGTRTIDTIIIGYAKQTLPCFJADLDVIMDVIPGDMVVNAMMA	8	50	PF07993
3	KSILITGATGFLGKILVEKILRVQPDVKKJYLLVRAPDAAAAEZRVQTEV	7	50	PF07993
4	TMKELGLERARHFGWPNTYVFTKAMGEMLL	7	30	PF07993
5	FNFDPKSIDWDDYFYNTHIPGVMKY	8	25	PF03015
6	VGKELFDVLREKYGKGFHSFIKEKIYPLAGDIIHENLGLESYELLZLSKE	8	50	PF07993
7	AIAAHWNEEAQVIYHVTSSLQNPLPYSVLSESGYRYFTENP	8	41	Not Found
8	RKYNFVMHLAKLYAPYAFFKGCFDDTNLEKLRKAMAEDZN	8	40	PF03015
9	GEQEGLILEKPFQIGEALREGYHLDIEAE	8	29	PF07993
10	GGDLPVVIIRPSIITSIYR	7	19	PF07993
